# Supplementary material for: Effect of Drought Stress during Soybean R2–R6 Growth Stages on Sucrose Metabolism in Leaf and Seed
Source: Int J Mol Sci. 2020 Jan 17;21(2):618. doi: 10.3390/ijms21020618 (PMC7013680; doi:10.3390/ijms21020618)
Supplement: Supplementary file 1 [file ijms-21-00618-s001.zip]

Archive with 1 entries (1 files):
- ijms-693841-SI.docx
